# Supplementary material for: Lipid Nanoparticle-Mediated Lymphatic Delivery of Immunostimulatory Nucleic Acids
Source: Pharmaceutics. 2021 Apr 3;13(4):490. doi: 10.3390/pharmaceutics13040490 (PMC8103501; doi:10.3390/pharmaceutics13040490)
Supplement: Supplementary file 1 [file pharmaceutics-13-00490-s001.zip]

Archive with 1 entries (1 files):
- pharmaceutics-1118824-SI.pdf
